# Supplementary material for: Characterization of aquatic clade 2 and 3 Campylobacter coli isolates from Slovenia reveals admixture with other Campylobacter species
Source: BMC Microbiol. 2025 May 24;25:322. doi: 10.1186/s12866-025-04042-z (PMC12102941; doi:10.1186/s12866-025-04042-z)
Supplement: Supplementary file 1 — Supplementary Material 1: 31_plotHyb.R R script for analyzing introgression through k-mer analysis. [file 12866_2025_4042_MOESM1_ESM.r]

# 📚 Pakete laden
library(readxl)
library(dplyr)
library(tidyr)
library(lmerTest)

# === 🔧 Clade-Auswahl (hier anpassen) ===
clade1 <- "CCS1377"
clade2 <- "Clade 3"

# === 📥 Excel-Datei einlesen ===
# Pfad anpassen, wenn nötig (achte auf / statt \ )
df <- read_excel("C:/Users/rlubk/OneDrive/Desktop/Autoagglutionation.xlsx")
colnames(df)[1] <- "Stamm"  # erste Spalte umbenennen

# === 🔎 Nur gewählte Claden behalten ===
df_sub <- df %>%
  filter(Clade %in% c(clade1, clade2)) %>%
  mutate(Clade = factor(Clade, levels = c(clade1, clade2)))  # Reihenfolge festlegen

# === 🔄 Langformat für Mixed Model ===
df_long <- df_sub %>%
  pivot_longer(cols = starts_with("Biol Rep"),
               names_to = "Replicate",
               values_to = "Messwert")

# === 📈 Mixed Model: Messwert ~ Clade + (1 | Stamm)
model <- lmer(Messwert ~ Clade + (1 | Stamm), data = df_long)

# === 📊 Ergebnisse mit p-Werten anzeigen
summary(model)
