# Supplementary material for: Characterization of aquatic clade 2 and 3 Campylobacter coli isolates from Slovenia reveals admixture with other Campylobacter species
Source: BMC Microbiol. 2025 May 24;25:322. doi: 10.1186/s12866-025-04042-z (PMC12102941; doi:10.1186/s12866-025-04042-z)
Supplement: Supplementary file 2 — Supplementary Material 2: Clade analysis.r R script for conducting statistical analysis using a linear mixed-effects model. [file 12866_2025_4042_MOESM2_ESM.r]

#!/usr/bin/Rscript

DIR="dat/31_plotHyb"
system(sprintf("mkdir -p %s", DIR))

SRC="dat/30_bestHits"

LEVEL = "species"
LISTED = 5 ## list this many species; rest = "other"

cat("Reading nodes...\n")
nodes = read.table("/data/db/nt7_240424/nodes.dmp", sep="|")
cat("processing...\n")
nodes[,3] = gsub("\t", "", nodes[,3])

cat("Reading names...\n")
names = read.table("/data/db/nt7_240424/names.dmp", sep="|", quote="", comment="")
cat("processing...\n")
names[,2] = gsub("\t", "", names[,2])
names[,4] = gsub("\t", "", names[,4])
if (length(unique(names[names[,4]=="scientific name",1])) != length(unique(names[,1])))
{
	stop("There are taxons without scientific name")
}
names = names[names[,4]=="scientific name",]

species = function(tax)
{
	test = tax
	while (test != 1)
	{
		w = which(nodes[,1]==test)
		if (nodes[w,3] == LEVEL) return(names[names[,1]==test, 2])
		test = nodes[w,2]
	}
	cat(sprintf("Did not find species for %s (%i)\n", names[names[,1]==tax, 2], tax))
	return(names[names[,1]==tax, 2])
}

tab = data.frame()
pdf(sprintf("%s/all.pdf", DIR))
for (sam in gsub(".csv", "", list.files(SRC, pattern=".csv")))
{
	cat(sam, "\n")
	png(sprintf("%s/%s.jpg", DIR, sam))
	d=read.table(sprintf("%s/%s.csv", SRC, sam), sep="\t")
	names(d) = c("qseqid", "sseqid", "sacc", "staxid", "slen", "qstart", "qend", "sstart", "send", "length", "nident", "evalue", "score", "stitle")
	d$nident = d$nident/10
	#d$species = unlist(lapply(d$staxid, species))
	d$species = NA;
	for (i in unique(d$staxid)) d[d$staxid==i, "species"] = species(i)
	sp = sort(table(d$species), dec=T)
	ss = sum(sp)
	for (i in 1:length(sp)) tab[names(sp)[i], sam] = sp[i]/ss
	if (dim(sp)[1] > LISTED) 
	{
		for (i in LISTED:dim(sp)[1]) d[d$species==names(sp)[i], "species"] = "other"
		sp = c(sp[1:(LISTED-1)], sum(d$species=="other"))
		names(sp)[LISTED] = "other"
	}
	d$pos = as.integer(gsub("_.*", "", d$qseqid))
	d$col = NA
	for (i in 1:length(sp)) d[d$species==names(sp)[i],"col"] = i
	plot(d$pos/2000, d$nident, main=sam, xlab="Position [kb]", ylab="Identity [%]", pch=19, col=d$col)
	legend("bottomleft", names(sp), col=1:length(sp), pch=19, bg="white")
	dev.off()
	plot(d$pos/2000, d$nident, main=sam, xlab="Position [kb]", ylab="Identity [%]", pch=19, col=d$col)
	legend("bottomleft", names(sp), col=1:length(sp), pch=19, bg="white")
}
dev.off()
tab[is.na(tab)] = 0
tab = tab[rev(order(rowSums(tab))),]
write.csv(tab, sprintf("%s/species.csv", DIR))
